# Supplementary material for: Air enema reduction versus hydrostatic enema reduction for intussusceptions in children: A systematic review and meta-analysis
Source: PLoS One. 2024 Mar 18;19(3):e0297985. doi: 10.1371/journal.pone.0297985 (PMC10947698; doi:10.1371/journal.pone.0297985)
Supplement: S1 Dataset — (XLSX) [file pone.0297985.s011.xlsx]

## Sheet: Sheet1
	Name	Year	Study type	Number of patients		Gender(male/female)		Age(month)		Duration of onset（hour）		Clinical symptoms								Ending indicators														Complications
												paroxysmal crying or abdominal pain		vomiting		Abdominal mass		bloody stool		Resetting time（min）		Resetting pressure（Kpa）		Duration of occult blood in stool（d）		Time to recovery of bowel function（hour）		Length of hospitalization（d）		Success rate of reset		Recurrence		Total complications		Perforation		Vomiting		Abdominal pain		Enlarged intestinal lymph nodes		Fever		Diarrhea		Abdominal distention
				U	F	U	F	U	F	U	F	U	F	U	F	U	F	U	F	U	F	U	F	U	F	U	F	U	F	U	F	U	F	U	F	U	F	U	F	U	F	U	F	U	F	U	F	U	F
	Wang et al	2013	RCT	46	46	38/8	40/6	1.25±0.42岁	1.18±0.85	9.45±5.67	10.02±6.11	24	18	19	21	9	8	3	4	NA	NA	NA	NA	NA	NA	NA	NA	NA	NA	43	38	NA	NA	NA	NA	NA	NA	NA	NA	NA	NA	NA	NA	NA	NA	NA	NA	NA	NA
	Zhang et al	2014	RCT	64	64	42/22	40/24	5.89±1.12	6.03±1.34	16.76±4.62	16.11±4.54	NA	NA	NA	NA	NA	NA	NA	NA	NA	NA	NA	NA	NA	NA	NA	NA	NA	NA	60	52	NA	NA	NA	NA	2	1	NA	NA	NA	NA	NA	NA	NA	NA	NA	NA	NA	NA
	Guo et al	2014	R	352	230	198/154	152/78	3月-11岁	3月-5岁	3-68	3-62	352	230	352	230	NA	NA	95	42	NA	NA	NA	NA	NA	NA	NA	NA	NA	NA	347	225	NA	NA	NA	NA	NA	NA	NA	NA	NA	NA	NA	NA	NA	NA	NA	NA	NA	NA
	Yi et al	2015	RCT	39	39	25/14	26/13	2.02±0.68岁	1.98±0.89	24.56±4.78	24.98±5.06	NA	NA	NA	NA	NA	NA	NA	NA	NA	NA	NA	NA	NA	NA	NA	NA	NA	NA	37	31	NA	NA	NA	NA	NA	NA	NA	NA	NA	NA	NA	NA	NA	NA	NA	NA	NA	NA
	Zhong et al	2015	RCT	44	40	32/12	27/13	1.2±0.11	0.90±0.12岁	NA	NA	41	36	12	12	16	10	25	21	NA	NA	NA	NA	NA	NA	NA	NA	1.2±0.12	1.9±0.09	42	31	NA	NA	1	12	NA	NA	NA	NA	NA	NA	NA	NA	NA	NA	NA	NA	NA	NA
	Wu et al	2015	R	45	42	30/15	28/14	9.5±3.9	9.3±3.5	NA	NA	44	40	44	40	NA	NA	38	37	16.4±3.2	25.6±5.8	NA	NA	NA	NA	NA	NA	NA	NA	42	32	NA	NA	NA	NA	NA	NA	NA	NA	NA	NA	NA	NA	NA	NA	NA	NA	NA	NA
	Li et al	2015	R	76	73	51/25	49/24	1.2±0.5	1.1±0.6岁	10.5±6.0	10.3±5.9	NA	NA	NA	NA	NA	NA	NA	NA	NA	NA	NA	NA	NA	NA	NA	NA	NA	NA	72	60	NA	NA	NA	NA	NA	NA	NA	NA	NA	NA	NA	NA	NA	NA	NA	NA	NA	NA
	Jiang et al	2016	RCT	74	74	40/34	39/35	2.8±1.5	2.9±1.3岁	17.4±6.1	16.9±5.2	73	74	52	55	NA	NA	31	24	23.58±5.06	36.85±4.28	NA	NA	NA	NA	NA	NA	NA	NA	72	58	1	5	1	8	0	2	NA	NA	NA	NA	1	6	NA	NA	NA	NA	NA	NA
	Liao et al	2016	RCT	30	29	14/16	18/11	1.05±0.41	1.06±0.19岁？（7月-2岁）	28.24±2.04	28.25±2.01	NA	NA	NA	NA	NA	NA	NA	NA	15.84±3.12	26.18±4.18	NA	NA	NA	NA	NA	NA	NA	NA	29	22	NA	NA	0	5	0	2	NA	NA	NA	NA	0	3	NA	NA	NA	NA	NA	NA
	Yang et al	2016	RCT	50	50	36/14	35/15	9.6±2.4	9.9±2.4	18.9±5.0	18.5±4.8	NA	NA	NA	NA	NA	NA	NA	NA	NA	NA	NA	NA	NA	NA	NA	NA	NA	NA	46	42	1	2	NA	NA	0	1	NA	NA	NA	NA	NA	NA	NA	NA	NA	NA	NA	NA
	Deng et al	2016	RCT	45	45	28/17	30/15	8.8±3.6	8.9±3.8	NA	NA	NA	NA	NA	NA	NA	NA	NA	NA	NA	NA	NA	NA	NA	NA	NA	NA	NA	NA	43	37	NA	NA	NA	NA	NA	NA	NA	NA	NA	NA	NA	NA	5	13	6	16	NA	NA
	He et al	2017	RCT	60	60	32/28	31/29	3±1.5岁	3.0±1.2	20.0±3.7	20.0±5.6	NA	NA	NA	NA	NA	NA	NA	NA	15.3±2.4	16.4±3.1	NA	NA	NA	NA	NA	NA	NA	NA	56	47	NA	NA	NA	NA	1	2	2	3	NA	NA	2	8	NA	NA	NA	NA	1	3
	Xu et al	2017	R	126	120	67/53	65/55	2.6±1.4	2.7±1.4岁	17.5±6.3	17.9±5.4	115	117	112	116	126	120	28	53	22.38±6.12	37.35±7.32	NA	NA	NA	NA	NA	NA	NA	NA	123	95	2	11	NA	NA	NA	NA	NA	NA	NA	NA	NA	NA	NA	NA	NA	NA	NA	NA
	Zhang et al	2017	RCT	34	34	NA	NA	NA	NA	NA	NA	NA	NA	NA	NA	NA	NA	NA	NA	8.6±1.7	12.4±1.3	NA	NA	1.5±0.5	3.6±1.3	NA	NA	3.9±1.6	6.3±1.5	34	30	0	3	NA	NA	NA	NA	NA	NA	NA	NA	NA	NA	NA	NA	NA	NA	NA	NA
	Xie et al	2018	RCT	62	62	40/22	42/20	23.5（9.00-38.25）	20.5（12.00-31.25）	26.00（15.50-34.25）	25.00（15.50-34.25）	52	54	45	50	31	29	20	8	NA	NA	NA	NA	NA	NA	NA	NA	69.97	70.15	60	52	2	3	NA	NA	0	1	NA	NA	NA	NA	NA	NA	NA	NA	NA	NA	NA	NA
	Wang et al	2018	R	406	417	298/108	305/112	9.5±1.7	11.3±4.5	NA	NA	NA	NA	NA	NA	NA	NA	NA	NA	NA	NA	NA	NA	NA	NA	NA	NA	1.75±0.53	1.98±0.75	397	396	14	28	NA	NA	NA	NA	NA	NA	NA	NA	NA	NA	NA	NA	NA	NA	NA	NA
	Yu et al	2018	R	45	45	22/23	23/22	2.56±0.61	2.56±0.54岁	NA	NA	13	14	14	14	44	44	NA	NA	NA	NA	92.42±2.25mmHg	72.67±2.13	NA	NA	NA	NA	1.42±0.22	2.41±0.23	44	36	NA	NA	NA	NA	NA	NA	NA	NA	NA	NA	NA	NA	1	2	NA	NA	1	5
	Wu et al	2018	RCT	62	62	NA	NA	NA	NA	NA	NA	NA	NA	NA	NA	NA	NA	NA	NA	NA	NA	NA	NA	NA	NA	NA	NA	NA	NA	58	55	4	15	NA	NA	0	1	NA	NA	NA	NA	NA	NA	NA	NA	NA	NA	NA	NA
	Pan et al	2018	R	373	262	223/150	168/94	13.1±7.3	12.6±6.7	26.85±11.01	28.14±9.61	247	155	334	243	NA	NA	90	68	20.3±7.6	16.8±6.9	NA	NA	NA	NA	3.7±2.4	5.3±3.1	2.1±1.1	2.3±1.5	362	249	5	20	1	3	NA	NA	NA	NA	NA	NA	NA	NA	NA	NA	NA	NA	NA	NA
	Deng et al	2018	RCT	80	80	61/19	55/25	m9.5（3±26）	m9.4（2-25）	NA	NA	76	72	52	50	56	49	47	51	9.05±1.90	12.16±2.65	NA	NA	1.72±1.10	2.15±1.32	NA	NA	4.59±2.17	6.80±1.53	75	66	NA	NA	NA	NA	0	3	NA	NA	NA	NA	NA	NA	NA	NA	NA	NA	NA	NA
	Zhang et al	2018	R	45	46	23/22	25/21	3.54±1.44	3.59±1.48	18.59±1.48	18.58±1.44	NA	NA	NA	NA	NA	NA	NA	NA	15.29±3.84	27.56±4.58	NA	NA	NA	NA	NA	NA	NA	NA	42	30	NA	NA	3	14	NA	NA	NA	NA	NA	NA	NA	NA	2	8	1	6
	Zhou et al	2019	RCT	41	41	23/18	25/16	m8.9（6-24）	m9.6（5-26）	NA	NA	NA	NA	NA	NA	NA	NA	NA	NA	16.5±3.3	25.8±5.3	NA	NA	NA	NA	NA	NA	NA	NA	39	31	NA	NA	NA	NA	NA	NA	NA	NA	NA	NA	NA	NA	NA	NA	NA	NA	NA	NA
	Zhang et al	2019	R	50	48	37/13	34/14	m13.40（3-32.4）	m13.86（2-33.6）_x000D_	m24.06（3-47）	m23.48（4-46）	NA	NA	NA	NA	NA	NA	NA	NA	NA	NA	NA	NA	NA	NA	NA	NA	NA	NA	49	43	2	3	NA	NA	0	1	NA	NA	NA	NA	NA	NA	NA	NA	NA	NA	NA	NA
	Zhao et al	2019	RCT	37	37	20/17	21/16	10.5±4.8	10.2±5.0	37.4±9.1	36.5±9.1	NA	NA	NA	NA	NA	NA	NA	NA	14.84±3.18	25.23±4.27	NA	NA	NA	NA	NA	NA	NA	NA	36	30			NA	NA	NA	NA	NA	NA	NA	NA	NA	NA	NA	NA	NA	NA	NA	NA
	Wang et al	2019	RCT	30	30	21/9	18/12	26.9±19.7	24.8±13.7	18.5±8.0	13±13.3	NA	NA	NA	NA	NA	NA	NA	NA	8.7±4.1	5.3±2.8	11.87±1.19	9.57±1.91	NA	NA	NA	NA	NA	NA	30	27	6	4	NA	NA	NA	NA	NA	NA	NA	NA	NA	NA	NA	NA	NA	NA	NA	NA
	Jiang et al	2019	R	58	58	NA	NA	NA	NA	NA	NA	NA	NA	NA	NA	NA	NA	NA	NA	20.1±7.4	16.6±6.7	NA	NA	NA	NA	3.5±2.2	5.1±2.9	1.9±0.9	2.1±1.3	56	54	6	11	1	4	NA	NA	NA	NA	NA	NA	NA	NA	NA	NA	NA	NA	NA	NA
	Wang et al	2019	RCT	50	50	28/22	27/23	1.79±0.63	1.45±0.83岁	15.77±4.63	16.89±4.35	NA	NA	NA	NA	NA	NA	NA	NA	NA	NA	NA	NA	NA	NA	NA	NA	NA	NA	48	41	1	8	8	2	2	1	3	1	NA	NA	NA	NA	NA	NA	NA	NA	NA	NA
	Guo et al	2020	R	38	38	20/18	17/21	1.70±1.12	1.65±1.03岁	17.1±5.3	16.7±5.6	NA	NA	NA	NA	NA	NA	NA	NA	32.54±8.20	45.26±9.14	NA	1	NA	NA	NA	NA	NA	NA	36	31	1	6	3	9	NA	NA	NA	NA	NA	NA	NA	NA	NA	NA	NA	NA	NA	NA
	Wang et al	2020	R	240	192	NA	NA	24.00±9.71	20.16±4.10月	20.40±3.94	34.20±5.05	NA	NA	NA	NA	NA	NA	NA	NA	16.91±5.05	19.48±6.72	NA	NA	NA	NA	NA	NA	NA	NA	221	158	19	20	NA	NA	NA	NA	3	8	NA	NA	NA	NA	NA	NA	4	5	9	12
	Li et al	2020	RCT	45	45	28/17	26/19	29.73±7.91	31.24±8.59	NA	NA	42	43	21	25	31	36	29	41	11.86±3.27	13.74±3.82	NA	NA	1.86±0.52	2.14±0.63	NA	NA	NA	NA	44	38	3	11	4	13	1	8	NA	NA	1	4	NA	NA	NA	NA	NA	NA	NA	NA
	Qi et al	2020	RCT	35	35	20/15	21/14	1.59±0.26	1.55±0.23岁	28.49±2.46	27.35±2.15	NA	NA	NA	NA	NA	NA	NA	NA	16.95±3.23	27.29±4.29	NA	NA	NA	NA	NA	NA	NA	NA	34	29	NA	NA	0	5	0	1	NA	NA	NA	NA	0	4	NA	NA	NA	NA	NA	NA
	Sui et al	2021	R	105	104	77/28	68/36	7.25±1.09岁	6.97±1.32	NA	NA	NA	NA	NA	NA	NA	NA	NA	NA	NA	NA	NA	NA	NA	NA	NA	NA	5.32±0.19	7.39±0.24	103	89	NA	NA	3	11	NA	NA	NA	NA	NA	NA	NA	NA	NA	NA	NA	NA	NA	NA
	Cai et al	2021	RCT	23	22	12/11	12/10	1.62±0.45	1.59±0.45	18.52±1.78	18.56±1.83	10	9	NA	NA	8	10	6	6	16.32.2.78	26.31±3.48	NA	NA	NA	NA	NA	NA	NA	NA	22	16	1	6	1	7	NA	NA	1	3	NA	NA	NA	NA	NA	NA	0	2	NA	NA
	Ding et al	2021	RCT	31	31	21/10	20/11	15.66±2.73	19.45±2.37	19.62±2.84	19.45±2.37	NA	NA	NA	NA	NA	NA	NA	NA	NA	NA	NA	NA	NA	NA	NA	NA	NA	NA	29	23	NA	NA	NA	NA	NA	NA	NA	NA	NA	NA	NA	NA	NA	NA	NA	NA	NA	NA
	Zhang et al	2021	RCT	76	72	45/31	49/23	3.52±0.61岁	3.40±0.54	21.45±4.32	20.62±4.15	45	39	51	44			20	17	14.54±2.15	17.21±2.45	NA	NA	2.15±0.56	3.02±0.65	NA	NA	4.83±0.81	6.14±1.02	75	66	1	7	3	10	0	2	1	3	NA	NA	NA	NA	NA	NA	NA	NA	2	5
	Chen et al	2021	R	42	42	23/19	22/20	0.98±0.42岁	0.95±0.41	8.29±1.82	8.23±1.89	NA	NA	NA	NA	NA	NA	NA	NA	15.62±4.58	15.85±4.95	NA	NA	NA	NA	18.55±4.03h	21.67±4.39	4.58±1.10	5.67±1.38	39	32	NA	NA	1	7	NA	NA	1	3	NA	NA	NA	NA	NA	NA	0	3	NA	NA
	Lian et al	2021	RCT	49	49	27/22	29/20	1.68±0.55岁	1.66±0.63	6-85	NA	NA	NA	NA	NA	NA	NA	NA	NA	NA	NA	NA	NA	NA	NA	NA	NA	NA	NA	48	44	1	2	NA	NA	0	2	NA	NA	NA	NA	NA	NA	NA	NA	NA	NA	NA	NA
	Chen et al	2021	RCT	40	40	23/17	24/16	1.03±0.33岁	1.02±0.33	25.79±7.60	25.72±7.27	NA	NA	NA	NA	NA	NA	NA	NA	12.49±2.16	12.93±2.16	NA	NA	NA	NA	18.28±2.16h	23.29±2.21	3.39±0.43	4.48±1.23	38	31	NA	NA	1	8	0	1	1	4	NA	NA	NA	NA	NA	NA	0	3	NA	NA
	Du et al	2021	R	45	42	29/16	27/15	13.65±4.27	14.78±5.02	NA	NA	NA	NA	NA	NA	NA	NA	NA	NA	12.23±1.08	12.05±1.13	NA	NA	NA	NA	18.56±2.68h	22.63±3.34	4.75±0.85	5.69±1.02	44	34	NA	NA	3	11	NA	NA	1	2	NA	NA	NA	NA	NA	NA	0	3	NA	NA
	Pei et al	2021	R	43	43	25/18	24/19	22.33±4.55	21.09±4.38	14.57±3.36	13.91±3.84	NA	NA	NA	NA	NA	NA	NA	NA	34.78±5.91	42.90±5.84	NA	NA	NA	NA	NA	NA	NA	NA	42	35	1	7	2	9	0	1	1	5	NA	NA	NA	NA	NA	NA	1	3	NA	NA
	Liu et al	2021	R	1119	1005	731/388	670/335	23.2（4-159）	24.7（4-146）	17.2	19.6	NA	NA	NA	NA	NA	NA	NA	NA	NA	NA	NA	NA	NA	NA	NA	NA	NA	NA	1072	936	104	107	NA	NA	4	3	NA	NA	NA	NA	NA	NA	NA	NA	NA	NA	NA	NA
	Yang et al	2021	R	119	245	89/30	163/82	25.13±2.03	22.47±1.52	NA	NA	107	226	73	174	103	222	46	115	9.57±0.46	10.31±0.43	10.56±0.13	10.61±0.09kpa		NA	NA	NA	2.76±0.15	3.56±0.35	NA	NA	5	11	NA	NA	0	0	NA	NA	NA	NA	NA	NA	NA	NA	NA	NA	NA	NA
	Han et al	2022	RCT	90	90	68/22	54/36	8.3±1.6	8.5±1.7	12/56/22	16/45/29	80	76	58	54	60	53	51	55	13.27±2.76	10.16±1.74	NA	NA	1.83±1.21	2.62±1.43	NA	NA	4.71±2.28	6.96±1.64	78	70	1	2	18	38	2	4	5	7	6	9	5	18	NA	NA	NA	NA	NA	NA
	Liu et al	2022	RCT	35	35	20/15	19/16	37.01±3.24	36.01±3.31	28.51±3.41	27.01±3.32	NA	NA	NA	NA	NA	NA	NA	NA	10.53±1.53	18.23±2.14	NA	NA	1.45±0.15	2.34±0.23	3.68±0.52	5.32±1.02	2.63±0.55	6.54±0.52	34	29	1	6	2	8	0	1	NA	NA	NA	NA	0	1	1	2	1	2	0	2
	Lv et al	2022	R	43	37	30/13	23/14	12.01±1.20	11.82±0.92	23.49±2.24	24.06±3.11	NA	NA	NA	NA	NA	NA	NA	NA	20.20±3.32	16.53±3.15	NA	NA	NA	NA	3.20±0.82	5.03±1.00	2.20±0.82	2.12±0.65	40	34	0	4	NA	NA	NA	NA	NA	NA	NA	NA	NA	NA	NA	NA	NA	NA	NA	NA
	Liu et al	2022	RCT	58	58	31/27	30/28	16.23±1.85	15.26±2.05	NA	NA	NA	NA	NA	NA	NA	NA	NA	NA	15.01±2.05	20.53±4.02	NA	NA	NA	NA	NA	NA	NA	NA	55	46	NA	NA	2	NA	NA	NA	NA	NA	NA	NA	NA	NA	NA	NA	NA	NA	NA	NA
	Pu et al	2022	RCT	75	75	46/29	45/30	12.32±3.15	12.23±3.12	10.23±2.18	10.12±2.15	71	70	38	35	NA	NA	60	58	9.08±1.78	12.21±2.45	NA	NA	1.68±1.11	2.16±1.28			4.78±1.23	6.78±1.54	70	62	7	1	NA	NA	0	4	NA	NA	NA	NA	NA	NA	NA	NA	NA	NA	NA	NA
	Chukwu et al	2022	RCT	26	26	16/10	19/7	5.5±1.8	6.1±1.6	72.0±48.9	76.8±38.8	25	23	25	24	19	21	20	21	15.43±5.12	10.86±4.13	NA	NA	NA	NA	NA	NA	NA	NA	17	19	2	1	NA	NA	1	0	NA	NA	NA	NA	NA	NA	NA	NA	NA	NA	NA	NA
	Lian et al	2023	RCT	40	40	29/11	27/13	13.68±10.01	13.03±7.33	32.1±20.91	34.18±19.36	29	26	33	29	13	16	13	11	5.35±1.79	6.03±2.41	10.95±1.54	9.60±1.26	NA	NA	NA	NA	NA	NA	35	34	NA	NA	NA	NA	NA	NA	NA	NA	NA	NA	NA	NA	NA	NA	NA	NA	NA	NA
